# Supplementary material for: Ligand-Based Drug Design of Genipin Derivatives with Cytotoxic Activity against HeLa Cell Line: A Structural and Theoretical Study
Source: Pharmaceuticals (Basel). 2023 Nov 23;16(12):1647. doi: 10.3390/ph16121647 (PMC10748106; doi:10.3390/ph16121647)
Supplement: Supplementary file 1 [file pharmaceuticals-16-01647-s001.zip]

Archive with 1 entries (1 files):
- pharmaceuticals-2680046-supplementary.pdf
